# Supplementary material for: The Intricate Role of Ecdysis Triggering Hormone Signaling in Insect Development and Reproductive Regulation
Source: Insects. 2023 Aug 16;14(8):711. doi: 10.3390/insects14080711 (PMC10455322; doi:10.3390/insects14080711)
Supplement: Supplementary file 1 [file insects-14-00711-s001.zip]

Archive with 1 entries (1 files):
- insects-2499207-supplementary.pdf
